# Supplementary material for: Antigen epitopes of animal coronaviruses: a mini-review
Source: Anim Dis. 2023 May 17;3(1):14. doi: 10.1186/s44149-023-00080-0 (PMC10189233; doi:10.1186/s44149-023-00080-0)
Supplement: Supplementary file 1 — Additional file 1: Table S1. IEDB inventory of B-cell and T-cell epitopes. [file 44149_2023_80_MOESM1_ESM.xlsx]

## Sheet: TGEV
Epitope	Start	End	Target Region	Type	PMID
FFENKD	153	158	Nsp9 (RdRp)	B cell epitope	21513742
CYAIRN	125	130	Nsp9 (RdRp)	B cell epitope	21513742
TKYTMM	117	122	Nsp9 (RdRp)	B cell epitope	21513742
DFFTYK	97	102	Nsp9 (RdRp)	B cell epitope	21513742
VRASRQLAKDKVNEC	1171	1185	Spike protein	B cell epitope	1693702
QLAKDKVNE	1176	1184	Spike protein	B cell epitope	1708930
QLAKDKVNE	1176	1184	Spike protein	B cell epitope	1693702
KVNDA	1079	1083	Spike protein	B cell epitope	1693702
DVLNKN	1053	1058	Spike protein	B cell epitope	1693702
VANADK	1006	1011	Spike protein	B cell epitope	1693702
KRSGYGQPIA	538	547	Spike protein	B cell epitope	8972902
MKRSGYGQPIA	537	547	Spike protein	B cell epitope	1711257
CYTVSDSSFFSYGEIPFGVTDGPRYC	373	398	Spike protein	B cell epitope	8725098
CYTVSDSSFFSYGEIPFGVTDGPRY	373	397	Spike protein	B cell epitope	1708930
IPFGVT	387	392	Spike protein	B cell epitope	1693702
SDSSFFSYGEIPFG	377	390	Spike protein	B cell epitope	1693702
SSFSSYGEI	381	389	Spike protein	B cell epitope	1693702
SSFFSYGEIP	379	388	Spike protein	B cell epitope	9874660
SFFSYGEI	380	387	Spike protein	B cell epitope	1708930
SFFSYGEI	380	387	Spike protein	B cell epitope	1693702
SSFFSYGEI	379	387	Spike protein	B cell epitope	8972902
SSFFSYGEI	379	387	Spike protein	B cell epitope	1693663
DSSFFSYGE	378	386	Spike protein	B cell epitope	1693702
VNNKN	239	243	Spike protein	B cell epitope	1693702
VTFGDMR	206	212	Spike protein	B cell epitope	1693702
VTFGDMR	206	212	Spike protein	B cell epitope	1693702
ICPSNSEAN	162	170	Spike protein	B cell epitope	1711257
NNSNDL	71	76	Spike protein	B cell epitope	1693702
PPNSDV	48	53	Spike protein	B cell epitope	1711257
DNFPCSKLTNRTIGNQWN	17	34	Spike protein	B cell epitope	2155284
YSTEARTDNLSEQEKLLHMV	243	262	Membrane protein	B cell epitope	27973413
YSTEART	243	249	Membrane protein	B cell epitope	27973413
ALIENYTDVFDDTQVEMIDEVTN	360	382	Nucleocapsid protein	B cell epitope	1373552
VTRFYGARSSSA	246	257	Nucleocapsid protein	B cell epitope	27689694
SVEQAVLAALKKLG	189	202	Nucleocapsid protein	B cell epitope	27689694
QFLQQINAYARPSEV	321	335	Nucleocapsid protein	T cell epitope	7571447

## Sheet: PEDV
Epitope	Start	End	Target Region	Type	PMID
GPRLQPY	1371	1377	Spike protein	B cell epitope	18067984
GPRLQPY	1371	1377	Spike protein	B cell epitope	28647506
GPRLQPY	1368	1374	Spike protein	B cell epitope	29914846
GPRLQPY	1368	1374	Spike protein	B cell epitope	16950494
LQDGQVKI	767	774	Spike protein	B cell epitope	18400422
SQYGQVKI	764	771	Spike protein	B cell epitope	29914846
VCKSGSIGYVPSQSGQ	756	771	Spike protein	B cell epitope	28647506
YSNIGVCK	748	755	Spike protein	B cell epitope	18400422
YSNIGVCK	748	755	Spike protein	B cell epitope	29914846
PVLVYSNIGVCKS	747	759	Spike protein	B cell epitope	28647506
SSTFNSTREL	722	731	Spike protein	B cell epitope	32245493
TSLLASACTIDLFGYP	592	607	Spike protein	B cell epitope	30965063
VSGFWTIASTNFVDALIEVQGTAIQRILYCDDPVSQLKCSQVAFDLDDGFY	435	485	Spike protein	B cell epitope	30792462
EGFSFNNWFLLS	252	263	Spike protein	B cell epitope	35062329
GHIPEGFSFNNW	248	259	Spike protein	B cell epitope	35062329
MQYVYTPTYYML	201	212	Spike protein	B cell epitope	26292945
WAFYVR	195	200	Membrane protein	B cell epitope	23025700
WAFYVR	195	200	Membrane protein	B cell epitope	29914846
EEAIYDDVGVPS	399	410	Nucleocapsid protein	B cell epitope	32142743
HEEAIYDDV	398	406	Nucleocapsid protein	B cell epitope	32142743
NEEAIYDDVGVPS	398	410	Nucleocapsid protein	B cell epitope	32142743
GYAQIASLAPNVAALLFGGNVAVRE	318	342	Nucleocapsid protein	B cell epitope	32142743
RSDSSGKNTPK	252	262	Nucleocapsid protein	B cell epitope	27991537
VAAVKDALKSLGI	223	235	Nucleocapsid protein	B cell epitope	30877355
LGTGPHAD	78	85	Nucleocapsid protein	B cell epitope	30652967
RWRMRRGERIE	58	68	Nucleocapsid protein	B cell epitope	30652967
QIRWRMRRGERI	56	67	Nucleocapsid protein	B cell epitope	32142743

## Sheet: FIPV
Epitope	Start	End	Target Region	Type	PMID
NLNKTLVDLDWLNRIETYVK	1384	1403	Spike protein	B cell epitope	21216312
HELQQYIDNLNKTLVDLDWL	1376	1395	Spike protein	B cell epitope	21216312
ADNLTTIAHELQQYIDNLNK	1368	1387	Spike protein	B cell epitope	21216312
VELAILIDNINNTLVNLEWL	1364	1383	Spike protein	B cell epitope	21216312
EIDQLEQRADNLTTIAHELQ	1360	1379	Spike protein	B cell epitope	21216312
SEKLHNTTVELAILIDNINN	1356	1375	Spike protein	B cell epitope	21216312
QTKLNLTAEIDQLEQRADNL	1352	1371	Spike protein	B cell epitope	21216312
PNYTTPELNLLLDIFNQTKL	1336	1355	Spike protein	B cell epitope	21216312
YRPNWTVPEFTLDIFNATYL	1324	1343	Spike protein	B cell epitope	21216312
YIDINKTIADMLEQYNPNYT	1320	1339	Spike protein	B cell epitope	21216312
TVQDILENYRPNWTVPEFTL	1316	1335	Spike protein	B cell epitope	21216312
FFHTVLLPTEWEEVTAWSGIC	1234	1254	Spike protein	B cell epitope	21216312
FSLVNSAPEGLLFFHTVLLPTEWEEVTA	1222	1249	Spike protein	B cell epitope	21216312
ITGRLAALNAYVSQTLTQY	1169	1187	Spike protein	B cell epitope	21216312
LKHELPDGFYSASMLVKKDL	511	530	Spike protein	B cell epitope	24530149
SPLNRIKCQQLKHELPDGFY	501	520	Spike protein	B cell epitope	24530149
ANLNNGFYPVASSEVGFVNK	501	520	Spike protein	B cell epitope	24530149
TAITRLFYCDSPLNRIKCQQ	491	510	Spike protein	B cell epitope	24530149
IKNVTYCNSHINNIKCSQLT	481	500	Spike protein	B cell epitope	24530149
RYCYVLYNGTALKYLGTLPP	401	420	Spike protein	B cell epitope	24530149
SSSYSYGEI	384	392	Spike protein	B cell epitope	1693663
SRYVMFGFSVAGAVVTFALW	111	130	Membrane protein	B cell epitope	24530149
IFNAYSEYQVSRYVMFGFSV	101	120	Membrane protein	B cell epitope	24530149
CVNKTDNSCQTCFERGDLIW	31	50	Membrane protein	B cell epitope	24530149
CAMQDSGLQCINGTNSRCQT	21	40	Membrane protein	B cell epitope	24530149
CAMQDAVSTSCVNKTDNSCQ	21	40	Membrane protein	B cell epitope	24530149
IIACVYGERYCAMQDSGLQC	11	30	Membrane protein	B cell epitope	24530149
ILACAFGERYCAMQDAVSTS	11	30	Membrane protein	B cell epitope	24530149
SVTLVEAYTDVFDDTQVEMI	353	372	Nucleocapsid protein	B cell epitope	21216312
ADKKPEELSVTLVEAYTDVF	345	364	Nucleocapsid protein	B cell epitope	21216312
DSKSRDTTPKNANKHTWKKT	217	236	Nucleocapsid protein	B cell epitope	21216312
NWGDEPSKRRDRSNSRGRKN	9	28	Nucleocapsid protein	B cell epitope	21216312
LDWLNRIETYVKWPWYVWLL	1392	1411	Spike protein	T cell epitope	21091984
NINNTLVNLEWLNRIETYVK	1372	1391	Spike protein	T cell epitope	21216312
ADNLTTIAHELQQYIDNLNK	1368	1387	Spike protein	T cell epitope	21091984
EIDQLEQRADNLTTIAHELQ	1360	1379	Spike protein	T cell epitope	21091984
EIDDLEFRSEKLHNTTVELA	1348	1367	Spike protein	T cell epitope	21216312
PNYTTPELNLLLDIFNQTKL	1336	1355	Spike protein	T cell epitope	21091984
ADMLEQYNPNYTTPELNLL	1328	1346	Spike protein	T cell epitope	21091984
YIDINKTIADMLEQYNPNYT	1320	1339	Spike protein	T cell epitope	21091984
TFQEIVIDYIDINKTIADML	1312	1331	Spike protein	T cell epitope	21091984
WSGICVNDTYAYVLKDFDHSIFSYNGTY	1250	1277	Spike protein	T cell epitope	21091984
WSGICASDGDRTFGLVVKDVQLTLFRNLDDKF	1236	1267	Spike protein	T cell epitope	21216312
FSLVNSAPEGLLFFHTVLLPTEWEEVTA	1222	1249	Spike protein	T cell epitope	21091984
FSLVNSAPEGLLFFHTVLLPTEWEEVTA	1222	1249	Spike protein	T cell epitope	21216312
FSLANAAPNGMIFFHTVLLPTAYETVTAW	1208	1236	Spike protein	T cell epitope	21216312
ITGRLAALNAYVSQTLTQY	1169	1187	Spike protein	T cell epitope	21091984
ITGRLAALNAYVSQTLTQY	1169	1187	Spike protein	T cell epitope	21216312
ITGRLAALNAYVSQTLTQY	1169	1187	Spike protein	T cell epitope	24530149
ITGRLTALNAFVSQTLTRQA	1155	1174	Spike protein	T cell epitope	21216312
YNRLEKVEADAQVDRLITGR	1153	1172	Spike protein	T cell epitope	21091984
QLQKNFQAISSSIAEIYNRL	1137	1156	Spike protein	T cell epitope	21091984
ISSSISDIYNRLDELSADAQ	1131	1150	Spike protein	T cell epitope	21216312
EALSQLTSQLQKNFQAISSS	1129	1148	Spike protein	T cell epitope	21091984
QSVVNQQGEALSQLTSQLQK	1121	1140	Spike protein	T cell epitope	21091984
QALSHLTVQLQNNFQAISSS	1115	1134	Spike protein	T cell epitope	21216312
TTSDGFNSMASALTKIQSVV	1105	1124	Spike protein	T cell epitope	21216312
GKVSNAITTTSDGFNSMASA	1097	1116	Spike protein	T cell epitope	21091984
IGNITLALGKVSNAITTTSD	1089	1108	Spike protein	T cell epitope	21091984
IGNITLALGKVSNAITTTSD	1089	1108	Spike protein	T cell epitope	21216312
IGNITLALGKVSNAITTTSD	1089	1108	Spike protein	T cell epitope	24530149
VLQENQKILANAFNNAIGNI	1073	1092	Spike protein	T cell epitope	21216312
NYVALQTDVLQENQKILANA	1065	1084	Spike protein	T cell epitope	21216312
NEQVVRSLYVIYEEGDNIVG	651	670	Spike protein	T cell epitope	24530149
NNYLTFNKFCLSLSPVGANC	621	640	Spike protein	T cell epitope	24530149
GTCPFSFDKLNNYLTFNKFC	611	630	Spike protein	T cell epitope	24530149
CIRSNQFSVYVHSTCKSSLW	571	590	Spike protein	T cell epitope	24530149
YTAVNITIDLGMKLSGYGQP	531	550	Spike protein	T cell epitope	24530149
SVVLLPSFFTYTAVNITIDL	521	540	Spike protein	T cell epitope	24530149
GHFYINGYNFFSTFPIGCIS	431	450	Spike protein	T cell epitope	24530149
TPSRTIVYTLVGKQLKATTA	211	230	Membrane protein	T cell epitope	24530149
EHLPKYVMIATPSRTIVYTL	201	220	Membrane protein	T cell epitope	24530149
TLLSGNLYAEGFKMAGGLTI	181	200	Membrane protein	T cell epitope	24530149
LDGTPTGVTLTLLSGNLYAE	171	190	Membrane protein	T cell epitope	24530149
NAVGRSYVLPLDGTPTGVTL	161	180	Membrane protein	T cell epitope	24530149
NPETNAILCVNAVGRSYVLP	151	170	Membrane protein	T cell epitope	24530149
MMYFVRSIQLYRRTKSWWSF	131	150	Membrane protein	T cell epitope	24530149
AGAVVTFALWMMYFVRSIQL	121	140	Membrane protein	T cell epitope	24530149
SRYVMFGFSVAGAVVTFALW	111	130	Membrane protein	T cell epitope	24530149
IFNAYSEYQVSRYVMFGFSV	101	120	Membrane protein	T cell epitope	24530149
VYGIKMLIMWLLWPIVLALT	81	100	Membrane protein	T cell epitope	24530149
QYGRPQFSWLVYGIKMLIMW	71	90	Membrane protein	T cell epitope	24530149
VILIVFITVLQYGRPQFSWL	61	80	Membrane protein	T cell epitope	24530149
HLANWNFSWSVILIVFITVL	51	70	Membrane protein	T cell epitope	24530149
MKYVVFILACILACAFGERY	1	20	Membrane protein	T cell epitope	24530149
SVTLVEAYTDVFDDTQVEMI	353	372	Nucleocapsid protein	T cell epitope	21216312
AKTSQFLEQIDAYKRPSQVA	313	332	Nucleocapsid protein	T cell epitope	21216312
IAECVPSVSSVLFGSQWSAE	273	292	Nucleocapsid protein	T cell epitope	21216312
DVTNFFGARSASANFGDSDL	241	260	Nucleocapsid protein	T cell epitope	21216312
IPPQFQLEVNRSRNNSRSGS	145	164	Nucleocapsid protein	T cell epitope	21216312
YRRTKSWWSFNPETNAILCV	141	160	Membrane protein	T cell epitope	24530149
EPLRFDGKIPPQFQLEVNRS	137	156	Nucleocapsid protein	T cell epitope	21216312
EPLRFDGKIPPQFQLEVNRS	137	156	Nucleocapsid protein	T cell epitope	24530149
GQRKELPERWFFYFLGTGPH	81	100	Nucleocapsid protein	T cell epitope	21216312
GQRKELPERWFFYFLGTGPH	81	100	Nucleocapsid protein	T cell epitope	24530149
YVCPRDFVPKGIGNKDQQIG	49	68	Nucleocapsid protein	T cell epitope	21216312

## Sheet: SADS-CoV
Epitope	Start	End	Target Region	Type	PMID
DAPVFTPAP	343	351	Nucleocapsid protein	B cell epitope	31518629
FDLFERF	82	88	NS7a	B cell epitope	35283248
VNTWQEFA	31	38	NS7a	B cell epitope	35283248

## Sheet: MHV
Epitope	Stare	End	Target Region	Type	PMID
DYAFEHVVYG	6760	6769	Replicase polyprotein 1ab	B cell epitope	15324930
LFDGRDNGAL	6619	6628	Replicase polyprotein 1ab	B cell epitope	15324930
SLNVLFDGRD	6615	6624	Replicase polyprotein 1ab	B cell epitope	15324930
YVFDKSELTN	5580	5589	Replicase polyprotein 1ab	B cell epitope	15324930
PAFVSEYYEF	5189	5198	Replicase polyprotein 1ab	B cell epitope	15324930
RELQKRLYSN	5171	5180	Replicase polyprotein 1ab	B cell epitope	15324930
SIAPDLSLDFEKLNV	1264	1278	Spike protein	B cell epitope	1985201
CVKSQTTRIN	1134	1143	Spike protein	B cell epitope	2455823
LVQNAPYGLY	1102	1111	Spike protein	B cell epitope	15324930
ASLQEILTRL	1025	1034	Spike protein	B cell epitope	15324930
ANAEALNNLL	1004	1013	Spike protein	B cell epitope	15324930
LLGCIGSTCA	900	909	Spike protein	B cell epitope	10393897
LLGCIGSTC	848	856	Spike protein	B cell epitope	2464703
LLGCIGSTC	848	856	Spike protein	B cell epitope	7507280
SPLLGCIGSTCAE	846	858	Spike protein	B cell epitope	1700835
SPLLGCIGSTCAEDGN	846	861	Spike protein	B cell epitope	12239288
SPLLGCIGSTCA	846	857	Spike protein	B cell epitope	7679743
GQGVFKEVKA	590	599	Spike protein	B cell epitope	15324930
CQIFANILLN	547	556	Spike protein	B cell epitope	15324930
GDHCEGLGVL	504	513	Spike protein	B cell epitope	15324930
VNVGDHCEGL	501	510	Spike protein	B cell epitope	15324930
TTQTKPKSAF	491	500	Spike protein	B cell epitope	15324930
IPRSRQIDLQIG	395	406	Spike protein	B cell epitope	1985201
IPRSRQIDLQIG	395	406	Spike protein	B cell epitope	1713262
STETVEVSQG	38	47	Spike protein	B cell epitope	15324930
SAPSISTE	33	40	Spike protein	B cell epitope	1985201
GGADVVSPKP	384	393	Nucleocapsid protein	B cell epitope	21810445
RFDSTLPGFETIMKVL	357	372	Nucleocapsid protein	B cell epitope	21810445
VYELQYSGAV	347	356	Nucleocapsid protein	B cell epitope	21810445
KNSGGADGPTKD	335	346	Nucleocapsid protein	B cell epitope	21810445
FGSKLELVKK	326	335	Nucleocapsid protein	B cell epitope	15324930
DPQFPILAEL	308	317	Nucleocapsid protein	B cell epitope	15324930
SDPQFPILAELAPTAGAFF	307	325	Nucleocapsid protein	B cell epitope	21810445
AGQPKQVTKQSAKEVRQKILNKPRQKRTP	249	277	Nucleocapsid protein	B cell epitope	7516595
LVLAKLGKDAGQPK	240	253	Nucleocapsid protein	B cell epitope	21810445
PDMAEEIAALVLAKLGKDA	231	249	Nucleocapsid protein	B cell epitope	7516595
GSGRSAPASR	193	202	Nucleocapsid protein	B cell epitope	21810445
VLPQGFYVEGSG	184	195	Nucleocapsid protein	B cell epitope	21810445
SHEAIPTRFAPGTVLPQGFYVEGSGR	171	196	Nucleocapsid protein	B cell epitope	7516595
VERDPSSHEA	165	174	Nucleocapsid protein	B cell epitope	21810445
WVASQQAETR	150	159	Nucleocapsid protein	B cell epitope	21810445
YLGTGPYAGA	130	139	Nucleocapsid protein	B cell epitope	21810445
GQQKQLLPRW	117	126	Nucleocapsid protein	B cell epitope	15324930
VRFDSTLPGFETIMKVLN	356	373	nucleocapsid protein	B cell epitope	21810445
FQFAQGQGVPIA	81	92	Nucleocapsid protein	B cell epitope	21810445
ITQFQKGKEFQ	72	82	Nucleocapsid protein	B cell epitope	21810445
PKQTATTQPNSGSVVP	49	64	Nucleocapsid protein	B cell epitope	21810445
ILKKTTWADQTERGLN	24	39	Nucleocapsid protein	B cell epitope	21810445
MSFVPGQENA	1	10	Nucleocapsid protein	B cell epitope	15324930
MSFVPGQENAGSRS	1	14	Nucleocapsid protein	B cell epitope	21810445
PLLGCIGSTCAEDGN	899	913	Murine coronavirus	B cell epitope	10393897
GNYRLPSNKP	209	218	Membrane protein	B cell epitope	15324930
GTGFSLSDLP	163	172	Membrane protein	B cell epitope	15324930
YHTLTATIIR	143	152	Membrane protein	B cell epitope	15324930
VYVRPIIEDY	134	143	Membrane protein	B cell epitope	15324930
LQFGYTSRSM	41	50	Membrane protein	B cell epitope	15324930
KVIAKWLAVNVL	3819	3830	Replicase polyprotein 1ab	T cell epitope	16981179
TMLSLATAKVIAKWLAVNVLYFTDVPQIKL	3811	3840	Replicase polyprotein 1ab	T cell epitope	16981179
KVIAKWLAVNVL	3767	3778	Replicase polyprotein 1ab	T cell epitope	17376542
LSDVGFVEAYNNCTG	921	935	Spike protein	T cell epitope	20554960
IDDINFSPLLGCLGS	881	895	Spike protein	T cell epitope	20554960
LTTFEPFTVSIVNDS	766	780	Spike protein	T cell epitope	20554960
RCQIFANI	598	605	Spike protein	T cell epitope	14978121
RCQIFANI	598	605	Spike protein	T cell epitope	7494335
RCQIFANI	598	605	Spike protein	T cell epitope	9621053
RCQIFANI	598	605	Spike protein	T cell epitope	15994805
RCHIFSNLL	587	595	Spike protein	T cell epitope	20554960
RCQIFANI	546	553	Spike protein	T cell epitope	14722270
TTYDLRCL	532	539	Spike protein	T cell epitope	20554960
CSLWNGPHL	510	518	Spike protein	T cell epitope	25135637
CSLWNGPHL	510	518	Spike protein	T cell epitope	27604627
RCQIFANI	457	464	Spike protein	T cell epitope	22993144
RCQIFANI	457	464	Spike protein	T cell epitope	18949029
RCQIFANI	457	464	Spike protein	T cell epitope	24795457
SGFLQTANYKIDTAA	408	422	Spike protein	T cell epitope	9375010
RYVQAESLSCNNIDA	363	377	Spike protein	T cell epitope	9375010
SLLRFVQAESLSCSN	361	375	Spike protein	T cell epitope	20554960
LSSLLRYVQAESLSC	358	372	Spike protein	T cell epitope	9375010
LSSLLRYVQAESLSC	358	372	Spike protein	T cell epitope	16816374
EWLTAKSVPSPLNWE	333	347	Spike protein	T cell epitope	9375010
EWLTARSVP	333	341	Spike protein	T cell epitope	7558143
EWLTAKSVPSPLNWE	333	347	Spike protein	T cell epitope	16816374
IEEWLTAR	331	338	Spike protein	T cell epitope	7558143
DCKIEEWLTAKSVPS	328	342	Spike protein	T cell epitope	9375010
VGLVYRRV	317	324	Spike protein	T cell epitope	20554960
GGNSIIGFWHTDIKS	171	185	Spike protein	T cell epitope	20554960
GVSGFAVYVKSKVGN	196	210	Membrane protein	T cell epitope	20554960
CTYKRAFL	184	191	Membrane protein	T cell epitope	20554960
YVRPIIEDYHTLTA	135	148	Membrane protein	T cell epitope	11831697
VYVRPIIEDYHTLT	134	147	Membrane protein	T cell epitope	17913802
VYVRPIIEDYHTLT	134	147	Membrane protein	T cell epitope	11831697
TVYVRPIIEDYHTLT	133	147	Membrane protein	T cell epitope	27604627
TVYVRPIIEDYHTLT	133	147	Membrane protein	T cell epitope	16816374
TVYVRPIIEDYHTLT	133	147	Membrane protein	T cell epitope	9375010
TVYVRPIIEDYHTLT	133	147	Membrane protein	T cell epitope	23928495
KGTVYVRPIIEDYHT	131	145	Membrane protein	T cell epitope	20554960
IDMKGTVYVRPIIE	128	141	Membrane protein	T cell epitope	11831697
TPEDRSLLA	429	437	Nucleocapsid protein	T cell epitope	8627807
QRNVSREL	421	428	Nucleocapsid protein	T cell epitope	20554960
LDAYQDQAGGADVVS	376	390	Nucleocapsid protein	T cell epitope	20554960
DVYELQYSGAIRFDS	346	360	Nucleocapsid protein	T cell epitope	20554960
GPTKDVYEL	342	350	Nucleocapsid protein	T cell epitope	8627807
TAGAFFF	320	326	Nucleocapsid protein	T cell epitope	8627807
APTAGAFFF	318	326	Nucleocapsid protein	T cell epitope	7693965
APTAGAFFF	318	326	Nucleocapsid protein	T cell epitope	7815531
APTAGAFFF	318	326	Nucleocapsid protein	T cell epitope	7815531
APTAGAF	318	324	Nucleocapsid protein	T cell epitope	8627807
APTAGAFF	318	325	Nucleocapsid protein	T cell epitope	8627807
APTAGAFFF	318	326	Nucleocapsid protein	T cell epitope	9782354
APTAGAFFF	318	326	Nucleocapsid protein	T cell epitope	10201909
APTAGAFFF	318	326	Nucleocapsid protein	T cell epitope	10477608
KILNKPRQKRTPNK	266	279	Nucleocapsid protein	T cell epitope	8918920

## Sheet: BCoV
Epitope	Stare	End	Target Region	Type	PMID
RFTNFEPFT	775	783	Spike protein	B cell epitope	1281870
YRFTNFEPF	774	782	Spike protein	B cell epitope	1281870
GYRFTNFEP	773	781	Spike protein	B cell epitope	1281870
TGYRFTNFE	772	780	Spike protein	B cell epitope	1281870
TTGYRFTNF	771	779	Spike protein	B cell epitope	1281870

## Sheet: IBV
Epitope	Stare	End	Target Region	Type	PMID
SFIEDLLFTSVE	692	703	Spike protein	B cell epitope	29944406
SNFSTGAFNISLLLTPP	669	685	Spike protein	B cell epitope	29944406
GSQAIENQFYIKLTNGS	521	537	Spike protein	B cell epitope	15868095
SGGKLVGILTSRNET	506	520	Spike protein	B cell epitope	15868095
IQTRTEP	412	418	Spike protein	B cell epitope	26315775
PPNSGGVNTIQLYQTKTAQ	286	304	Spike protein	B cell epitope	15868095
QYNTGNFSDGLYPFTN	237	252	Spike protein	B cell epitope	15868095
QYNTGNFSDGFYPFIN	232	247	Spike protein	B cell epitope	8572941
ITYKVMREVRALAYFVNGTA	201	220	Spike protein	B cell epitope	15868095
KAVSAAGVHFKAGGPI	186	201	Spike protein	B cell epitope	15868095
PPQGMAW	87	93	Spike protein	B cell epitope	26315775
TYGKFCIKP	18	26	Spike protein	B cell epitope	2477454
PYVTYG	15	20	peplomeric polyprotein precursor	B cell epitope	2477454
PYVTYGKFCIKPDGLVHIIVPEE	15	37	peplomeric polyprotein precursor	B cell epitope	2477454
SCPYVTYGKFCIKPDGL	13	29	Spike protein	B cell epitope	2477454
NCPYVSYGKFCIKPDGSIST	8	27	Spike protein (S2 protein)	B cell epitope	15868095
FATFVYAK	199	206	Membrane protein	B cell epitope	19851732
FGPRTK	242	247	Nucleocapsid protein	B cell epitope	23123213
DLIARAAKI	195	203	Nucleocapsid protein	B cell epitope	23123213
DLIARAAKIIQDQQKKGSRITKAKADEMAHRRYCKRTIPPNYRVDQV	195	241	Nucleocapsid protein	B cell epitope	10865148
AASRAPSREGSRGRRSDSGDDLIARAAKIIQDQQK	175	209	Nucleocapsid protein	B cell epitope	10865148
YPLRFSDGGPDGNFRWDFIPLNRGRSGRSTAASSAAASRAP	140	180	Nucleocapsid protein	B cell epitope	10865148
VAAKGADTKSRSNQGTRD	116	133	Nucleocapsid protein	B cell epitope	15868095
PAADLNWGENQDGIVWV	100	116	Nucleocapsid protein	B cell epitope	15868095
GYWRRQARYKPGKSG	69	83	Nucleocapsid protein	B cell epitope	15868095
QAIKAKKLNVPQPKFEG	37	53	Nucleocapsid protein	B cell epitope	15868095
DSPAPIIKLGG	11	21	Nucleocapsid protein	B cell epitope	20373999
MASGKAAGKTDAPAPVIKLGGPKPPKVGSSGNASWFQAIKAKKLNTPPPK	1	50	Nucleocapsid protein	B cell epitope	10865148
NQFYIKLT	527	534	Spike protein	T cell epitope	26876645
GSQAIENQFYIKLTNGS	521	537	Spike protein	T cell epitope	15868095
SRNATGSQP	516	524	Spike protein	T cell epitope	26620841
SRIQTATQP	413	421	Spike protein	T cell epitope	26620841
SRIQTATDP	412	420	Spike protein	T cell epitope	26620841
PPNSGGVNTIQLYQTKTAQ	286	304	Spike protein	T cell epitope	15868095
QYNTGNFSDGLYPFTN	237	252	Spike protein	T cell epitope	15868095
ITYKVMREVRALAYFVNGTA	201	220	Spike protein	T cell epitope	15868095
KAVSAAGVHFKAGGPI	186	201	Spike protein	T cell epitope	15868095
GAYAVVNV	45	52	Spike protein	T cell epitope	26620841
NCPYVSYGKFCIKPDGSIST	8	27	Spike protein	T cell epitope	15868095
EERNNAQLEFDDEPKVINWG	381	400	Nucleocapsid protein	T cell epitope	34105997
MLNLTPSPHACLFGSRVTPK	271	290	Nucleocapsid protein	T cell epitope	34105997
EGIKDGRVTAMLNLTPSPHA	261	280	Nucleocapsid protein	T cell epitope	34105997
GTRITKQKADEMAHRRFCKR	211	230	Nucleocapsid protein	T cell epitope	34105997
PAADLNWGENQDGIVWV	100	116	Nucleocapsid protein	T cell epitope	15868095
WRRQARFK	71	78	Nucleocapsid protein	T cell epitope	1718856
WRRQARFKPGKGG	71	83	nucleocapsid protein	T cell epitope	1718856
GYWRRQARYKPGKSG	69	83	Nucleocapsid protein	T cell epitope	15868095
QHGYWRRQARFKPGKGG	67	83	Nucleocapsid protein	T cell epitope	1718856

## Sheet: PDCoV
Epitope	Stare	End	Target Region	Type	PMID
KPKQQKKPK	309	317	Nucleocapsid protein	B cell epitope	31963776
GTPIPPSYAFYY	59	70	Nucleocapsid protein	B cell epitope	34217778
MAAPVVPTTDASWFQVLKAQNKKATHPQFRGNGVPLNSAIKPVENHGYWL	1	50	Nucleocapsid protein	B cell epitope	34217778
